# Supplementary material for: Kaempferol Improves Exercise Performance by Regulating Glucose Uptake, Mitochondrial Biogenesis, and Protein Synthesis via PI3K/AKT and MAPK Signaling Pathways
Source: Foods. 2024 Mar 30;13(7):1068. doi: 10.3390/foods13071068 (PMC11011654; doi:10.3390/foods13071068)
Supplement: Supplementary file 1 [file foods-13-01068-s001.zip]

Archive with 1 entries (1 files):
- foods-2913482-supplementary.pdf
